# Supplementary material for: Using a Community-Based Early Childhood Development Center as a Platform to Promote Production and Consumption Diversity Increases Children's Dietary Intake and Reduces Stunting in Malawi: A Cluster-Randomized Trial
Source: J Nutr. 2018 Sep 10;148(10):1587–97. doi: 10.1093/jn/nxy148 (PMC6168702; doi:10.1093/jn/nxy148)
Supplement: Supplemental Files [file nxy148_supplemental_files.zip]

Archive with 2 entries (2 files):
- Gelli_NEEPIE_JoN_12062018_NTC.docx
- Gelli_NEEPIE_JoN_12062018_osm.docx
